# Supplementary material for: Collagen-based silver nanoparticles for biological applications: synthesis and characterization
Source: J Nanobiotechnology. 2014 Sep 17;12:36. doi: 10.1186/s12951-014-0036-6 (PMC4428528; doi:10.1186/s12951-014-0036-6)
Supplement: Additional file 1 — Additional information about XRD result. [file 12951_2014_36_MOESM1_ESM.xlsx]

## Sheet: Plan1
XRD silver oxide
Ag2O ICSD-35540						Ag2O2-ICSD-202543						Ag2O3-ICSD-15999						Ag2O3-ICSD-59193						Ag3O4-ICSD-202218
H	K	L	2THETA	INTENSITY		H	K	L	2THETA	INTENSITY		H	K	L	2THETA	INTENSITY		H	K	L	2THETA	INTENSITY		H	K	L	2THETA	INTENSITY
1	1	1	32.76	1000.0		2	0	0	32.00	457.2		1	1	1	31.56	1000.0		1	1	1	26.83	1000.0		0	2	0	19.38	118.7
2	0	0	38.01	417.3		1	1	-1	32.27	1000.0		2	0	0	36.60	297.4		0	4	0	27.88	137.4		0	2	1	25.45	116.6
2	2	0	54.84	330.7		0	0	2	34.15	368.2		2	2	0	52.73	427.6		2	4	0	32.83	924.1		1	1	0	27.85	657.0
3	1	1	65.37	313.8		1	1	1	37.17	908.2		3	1	1	62.77	324.6		1	3	1	33.46	264.4		1	1	-1	28.43	240.0
3	3	1	90.42	112.4		2	0	-2	39.37	384.1		3	3	1	86.38	112.6		4	0	0	34.38	303.6		0	0	2	33.02	384.2
						0	2	0	52.46	115.5								3	1	1	36.39	568.1		1	2	-1	33.19	393.7
						3	1	-1	53.81	250.1								3	3	1	41.67	452.3		0	3	1	33.69	1000.0
						2	0	2	54.67	139.0								1	5	1	44.09	258.6		1	1	1	36.08	369.5
						1	1	-3	56.67	213.2								0	2	2	52.19	179.4		1	0	-2	36.10	203.0
						2	2	0	62.78	144.8								5	3	1	55.09	184.7		1	1	-2	37.45	281.6
						3	1	1	63.62	115.8								2	2	2	55.29	133.8		1	3	-1	40.00	115.8
						0	2	2	64.10	135.5								1	7	1	57.03	105.2		1	2	1	40.03	371.6
						3	1	-3	66.94	104.8								6	4	0	60.60	144.2		1	2	-2	41.29	121.1
																		5	5	1	62.85	108.1		2	1	-1	52.40	178.4
																		4	2	2	64.00	184.9		1	5	0	57.03	100.8
																		2	6	2	70.29	181.4		1	3	-3	59.06	128.2
																								0	3	3	59.40	138.7
																								1	4	2	63.97	108.4
																								2	4	0	68.49	108.8
																								2	4	-2	69.66	103.1
